# Supplementary material for: Assessing Patient Satisfaction and the Need for Collaborative Treatment with Korean and Western Medicine
Source: Healthcare (Basel). 2024 Sep 23;12(18):1901. doi: 10.3390/healthcare12181901 (PMC11431174; doi:10.3390/healthcare12181901)
Supplement: Supplementary file 1 [file healthcare-12-01901-s001.zip]

Archive with 1 entries (1 files):
- healthcare-3216877-supplementary.pdf
